# Supplementary material for: DOK2 Has Prognostic and Immunologic Significance in Adults With Acute Myeloid Leukemia: A Novel Immune-Related Therapeutic Target
Source: Front Med (Lausanne). 2022 Mar 7;9:842383. doi: 10.3389/fmed.2022.842383 (PMC8935080; doi:10.3389/fmed.2022.842383)
Supplement: Supplementary file 7 [file Table_1.XLSX]

## Sheet: Table_S1
Table S1. Differentially expressed genes between the high- and low-DOK2 expression groups
Upregulated genes
DOK2	Up
ARHGEF10L	Up
TNFRSF1B	Up
FGD2	Up
SLC15A3	Up
LILRB2	Up
SIGLEC9	Up
ZNF385A	Up
MVP	Up
MEFV	Up
KCNQ1	Up
ARAP1	Up
NLRP12	Up
LRRC25	Up
LILRB1	Up
FGR	Up
TFEB	Up
LILRA6	Up
SCIMP	Up
CD300C	Up
ABI3	Up
SLC37A2	Up
GIMAP1	Up
LILRB3	Up
PPARD	Up
GIMAP8	Up
CD14	Up
CD1D	Up
LILRA1	Up
THEMIS2	Up
LFNG	Up
TNFAIP2	Up
CD300LB	Up
IL10RA	Up
SLC43A2	Up
SGSH	Up
HK3	Up
PPM1M	Up
KIAA0513	Up
COTL1	Up
TYMP	Up
SLC7A7	Up
NADK	Up
NCF1	Up
CD300E	Up
CARD16	Up
PLD2	Up
UNC119	Up
PIK3R5	Up
CX3CR1	Up
IFI30	Up
ITGAM	Up
SIGLEC7	Up
UBXN11	Up
VSIR	Up
GPBAR1	Up
MAFB	Up
SLC11A1	Up
IL1RN	Up
EHBP1L1	Up
EFHD2	Up
KCTD12	Up
NAGA	Up
VDR	Up
GPR132	Up
S100A4	Up
ADAP2	Up
ITGAL	Up
LST1	Up
SECTM1	Up
TBC1D2	Up
CD4	Up
RHBDF2	Up
LILRB4	Up
CASP1	Up
UNC93B1	Up
C5AR1	Up
ITGAX	Up
MPEG1	Up
CUEDC1	Up
CDC42EP3	Up
LILRA5	Up
TLDC2	Up
S100A6	Up
TLR5	Up
ITGB2	Up
STX11	Up
SIRPD	Up
POU2F2	Up
CLEC7A	Up
GNGT2	Up
CHST15	Up
MARCO	Up
CTSZ	Up
ZBTB7B	Up
HMOX1	Up
SLC26A11	Up
ITGB7	Up
LRP1	Up
RBM47	Up
SGMS2	Up
APOBR	Up
NCF2	Up
UNC5A	Up
CPPED1	Up
PLEC	Up
ARHGAP45	Up
SAMHD1	Up
TLR8	Up
HVCN1	Up
ASGR2	Up
MYOF	Up
MYO1F	Up
CCR1	Up
MS4A14	Up
NLRP1	Up
SH3BP2	Up
CTSS	Up
MS4A4A	Up
OAS1	Up
RXRA	Up
KCNE1	Up
IL12RB1	Up
SLC12A9	Up
GLIPR2	Up
CEBPB	Up
FTH1	Up
MICAL1	Up
CRIP1	Up
CAPN2	Up
MS4A6A	Up
TCIRG1	Up
KCTD17	Up
IGF2R	Up
CD86	Up
PILRA	Up
PSAP	Up
SIRPB1	Up
CD68	Up
IL4I1	Up
EHD4	Up
S100A9	Up
IFNGR1	Up
CDH23	Up
SLC16A3	Up
CCR5	Up
MYO7A	Up
HSPA6	Up
VCAN	Up
RIPOR2	Up
RENBP	Up
JAML	Up
SH3TC1	Up
NRGN	Up
SLC49A3	Up
APOA2	Up
RAB39A	Up
TNFRSF8	Up
FGL2	Up
AGTRAP	Up
CCDC88B	Up
KCNMB1	Up
CD101	Up
PDE4A	Up
TNFSF13	Up
CFP	Up
FPR1	Up
HPSE	Up
GPR35	Up
SIGLEC11	Up
GIMAP4	Up
IER3	Up
CLEC4A	Up
CD93	Up
SLA	Up
KLF4	Up
MYCL	Up
CYTH4	Up
RRAS	Up
TBC1D9	Up
LGALS3	Up
PLXNB2	Up
TNFSF12	Up
CTSD	Up
SLC8A1	Up
FXYD6	Up
FCER1G	Up
TUBA4A	Up
TMEM150B	Up
MICAL2	Up
ANXA5	Up
PLD3	Up
C19orf38	Up
RASSF4	Up
PTAFR	Up
OASL	Up
S100A8	Up
IGSF6	Up
VNN2	Up
ITGA7	Up
TLR7	Up
CXCL16	Up
MTMR11	Up
SIGLEC10	Up
NOD2	Up
ODF3B	Up
C9orf72	Up
CD163	Up
MFSD2A	Up
PECAM1	Up
SLC2A6	Up
MS4A7	Up
HCK	Up
MEGF9	Up
LGALS2	Up
PLBD1	Up
LILRA2	Up
HTR7	Up
PRKCD	Up
FGD4	Up
P2RX7	Up
AP1S2	Up
RELL2	Up
IQSEC1	Up
RASGRP4	Up
ADAP1	Up
TNFSF10	Up
CCR2	Up
SULF2	Up
NACC2	Up
IQSEC2	Up
CD300LF	Up
FLOT1	Up
S100A12	Up
VSIG2	Up
NLRC4	Up
HORMAD1	Up
C1orf162	Up
SELPLG	Up
ANXA2	Up
ZFP36	Up
FCGR1B	Up
IL31RA	Up
CDA	Up
PFKFB4	Up
NIBAN2	Up
GAA	Up
SLC46A2	Up
SCPEP1	Up
S100A11	Up
CTSH	Up
SGK1	Up
PTPRJ	Up
SIRPA	Up
FBP1	Up
DPYD	Up
MCEMP1	Up
CD200R1	Up
SHTN1	Up
DHRS9	Up
HLX	Up
CTSB	Up
MS4A4E	Up
NLRP3	Up
VIPR1	Up
CSF2RA	Up
LRRK2	Up
LY96	Up
RIN1	Up
UPP1	Up
F5	Up
BCL6	Up
DTX4	Up
ZNF703	Up
STARD8	Up
SRC	Up
RIN2	Up
RCN3	Up
FCGR2B	Up
P2RY13	Up
BCL2A1	Up
FCN1	Up
GPR65	Up
CRISPLD2	Up
METTL7B	Up
ADGRE3	Up
ZNF467	Up
LY86	Up
SFXN3	Up
MX2	Up
SLC9A9	Up
KCNC3	Up
CYBB	Up
CCL3	Up
CD300A	Up
FFAR2	Up
HELZ2	Up
SORT1	Up
ADCY7	Up
ADA2	Up
CAMK1	Up
SH3BP5	Up
APOL3	Up
NFAM1	Up
AQP9	Up
IL13RA1	Up
ALOX5AP	Up
DUSP6	Up
GPRIN3	Up
FAM49A	Up
TNS3	Up
NPL	Up
LGALS1	Up
APOBEC3A	Up
VNN1	Up
FOLR2	Up
MSR1	Up
PTPRO	Up
OAS2	Up
TYROBP	Up
NINJ1	Up
VNN3	Up
NUAK2	Up
TNNI2	Up
SIGLEC1	Up
IL17RA	Up
FCGR3A	Up
TLR6	Up
SMCO4	Up
GIMAP7	Up
IRF8	Up
CR1	Up
RNASE6	Up
CREB5	Up
GIMAP6	Up
SNX10	Up
FCGR2A	Up
RAB31	Up
STS	Up
TNFSF8	Up
ADAM8	Up
LMNA	Up
ST14	Up
FCGRT	Up
CES1	Up
SERPINA1	Up
SAT1	Up
LDLR	Up
CPM	Up
ZFP36L1	Up
S1PR3	Up
TRIB1	Up
HLA-F	Up
FPR2	Up
TLR4	Up
CAMK2D	Up
PRLR	Up
CD180	Up
FCGR1A	Up
CSF1R	Up
IL10	Up
LSP1	Up
ECE1	Up
KYNU	Up
SMPDL3A	Up
RGS2	Up
EGR2	Up
HLA-DMB	Up
GRN	Up
SLC24A4	Up
NHSL2	Up
CDC42EP1	Up
BAG3	Up
BST1	Up
LYZ	Up
CTSL	Up
ARHGAP4	Up
DPYSL2	Up
CDKN1A	Up
LIPN	Up
CLEC10A	Up
CST3	Up
NAMPT	Up
THBS1	Up
S100A10	Up
VSIG4	Up
NAIP	Up
SERPINB2	Up
TREM1	Up
FCER2	Up
GASK1B	Up
PDK4	Up
HLA-DRB1	Up
METRNL	Up
SIGLEC14	Up
CACNA2D3	Up
FAM20C	Up
PHOSPHO1	Up
HDAC9	Up
HLA-DQB1	Up
EPB41L3	Up
CD36	Up
CXCR2	Up
FCAR	Up
ACPP	Up
AOAH	Up
ZNF532	Up
GLT1D1	Up
SPINT1	Up
MTSS1	Up
HAVCR2	Up
NMUR1	Up
CD74	Up
GPAT3	Up
BASP1	Up
ARHGEF11	Up
HLA-DRA	Up
KLF2	Up
SUCLG2	Up
CD1C	Up
ZNF503	Up
ADGRA2	Up
TGFBI	Up
NR4A1	Up
QPCT	Up
CKAP4	Up
OSCAR	Up
TCN2	Up
C1QA	Up
TPPP3	Up
ALOX5	Up
WDR49	Up
ARAP3	Up
RNASE1	Up
AHR	Up
VENTX	Up
HLA-DPA1	Up
SERINC2	Up
GBP1	Up
SERPINB9	Up
SERPINI2	Up
ATP10A	Up
GABBR1	Up
HLA-DPB1	Up
MRC1	Up
ADGRE1	Up
CEBPD	Up
HNMT	Up
LDLRAD3	Up
MNDA	Up
CYP27A1	Up
HLA-DRB5	Up
CYP1B1	Up
CPVL	Up
DYSF	Up
CLEC4E	Up
MEIS1	Up
CD52	Up
TIFAB	Up
PADI2	Up
SCUBE1	Up
HOXB2	Up
CCL23	Up
HOXB3	Up
S100A16	Up
CPNE8	Up
HOXB4	Up
CSTA	Up
STAB1	Up
HOXA3	Up
HOXB6	Up
HOXA9	Up
PPBP	Up
HOXA6	Up
HOXA5	Up
Downregulated genes
C9orf43	Down
SMIM24	Down
KIT	Down
EMID1	Down
CYTL1	Down
PRSS57	Down
AEBP1	Down
ACSM3	Down
UGT3A2	Down
EPCAM	Down
PRRT4	Down
DPY19L2	Down
GPT2	Down
PLXNB1	Down
MEX3B	Down
ERG	Down
ACSM1	Down
PALM	Down
SIX3	Down
CPA3	Down
CBX2	Down
LPO	Down
ITM2A	Down
MAP1A	Down
RAB7B	Down
TRH	Down
MPO	Down
MDFI	Down
MRC2	Down
MEST	Down
IGLL1	Down
SERPING1	Down
MMP2	Down
NTNG2	Down
ZNF711	Down
HGF	Down
IL17RE	Down
IGFBP2	Down
ELANE	Down

## Sheet: Table_S2
Table S2. The top ranked co-expressed genes of DOK2
Genes	Statistic	P-value	FDR	Event_SD	Event_TD
Positive correlation
DOK2	1	1e-39	1e-35	173	173
CD300C	0.798857	1.35771e-39	1.32024e-35	173	173
COTL1	0.79611	3.81234e-39	2.47141e-35	173	173
MVP	0.788275	6.6569e-38	3.23659e-34	173	173
TNFRSF1B	0.782044	5.94283e-37	2.31152e-33	173	173
IFI30	0.775206	6.05575e-36	1.96287e-32	173	173
TYMP	0.772247	1.61225e-35	4.4793e-32	173	173
LILRA1	0.766035	1.20148e-34	2.59626e-31	173	172
VASP	0.764655	1.86115e-34	3.36787e-31	173	173
ZNF385A	0.764581	1.9049e-34	3.36787e-31	173	173
TMEM127	0.76113	5.61757e-34	9.10421e-31	173	173
ARAP1	0.759117	1.04653e-33	1.56562e-30	173	173
SLC15A3	0.757125	1.92624e-33	2.67583e-30	173	172
FGD2	0.752204	8.47471e-33	1.09877e-29	173	173
HK3	0.749978	1.63785e-32	1.9908e-29	173	173
EFHD2	0.749282	2.00983e-32	2.29925e-29	173	173
FGR	0.748411	2.59312e-32	2.80172e-29	173	173
PRKACA	0.747912	3.00006e-32	3.0708e-29	173	173
TFEB	0.747687	3.2034e-32	3.11499e-29	173	173
ATP6V0D1	0.747102	3.79766e-32	3.37635e-29	173	173
CD4	0.747082	3.81941e-32	3.37635e-29	173	173
NADK	0.746205	4.92568e-32	4.16498e-29	173	173
ZBTB7B	0.745468	6.09283e-32	4.93723e-29	173	173
CD300LB	0.744864	7.25032e-32	5.47996e-29	173	173
GIMAP1	0.744828	7.32615e-32	5.47996e-29	173	173
C17orf87	0.744323	8.46902e-32	6.1002e-29	173	173
ITPK1	0.743519	1.06597e-31	7.40391e-29	173	173
MEFV	0.742558	1.40183e-31	9.40099e-29	173	170
LRRC25	0.741687	1.79496e-31	1.16362e-28	173	173
ARPC1B	0.740798	2.30754e-31	1.44765e-28	173	173
MOBKL2A	0.73965	3.18704e-31	1.90203e-28	173	173
NCF1	0.739605	3.22742e-31	1.90203e-28	173	173
EHBP1L1	0.739225	3.59078e-31	2.05393e-28	173	173
C1orf38	0.73792	5.16838e-31	2.87185e-28	173	173
SLC11A1	0.734426	1.35664e-30	7.32889e-28	173	173
VDR	0.73379	1.61437e-30	8.48547e-28	173	173
ZDHHC7	0.733621	1.69046e-30	8.6516e-28	173	173
ADAP1	0.731287	3.18657e-30	1.54931e-27	173	173
RNPEPL1	0.730467	3.97493e-30	1.85269e-27	173	173
LILRB3	0.73036	4.09152e-30	1.85269e-27	173	173
C10orf54	0.730048	4.44947e-30	1.96667e-27	173	173
CTSZ	0.728951	5.9693e-30	2.5798e-27	173	173
CX3CR1	0.728545	6.6535e-30	2.81299e-27	173	173
UNC93B1	0.726719	1.08096e-29	4.47288e-27	173	173
KCNQ1	0.725283	1.57886e-29	6.397e-27	173	173
GPBAR1	0.724304	2.04159e-29	8.10304e-27	173	173
ITGB2	0.721864	3.85464e-29	1.4993e-26	173	173
POU2F2	0.721715	4.00638e-29	1.49966e-26	173	173
LILRB2	0.721639	4.08556e-29	1.49966e-26	173	173
SIGLEC7	0.720793	5.08351e-29	1.83082e-26	173	172
Negative correlation
BCKDHB	-0.771797	1.86837e-35	4.542e-32	173	173
TASP1	-0.733148	1.92328e-30	9.59076e-28	173	173
LZTFL1	-0.730355	4.09633e-30	1.85269e-27	173	173
CDK6	-0.721638	4.0869e-29	1.49966e-26	173	173
RPGRIP1L	-0.719644	6.83207e-29	2.29086e-26	173	173
MIB1	-0.718224	9.82391e-29	3.08154e-26	173	173
UBA5	-0.709007	9.84487e-28	2.61604e-25	173	173
C5orf33	-0.708917	1.00659e-27	2.61604e-25	173	173
CDCA7L	-0.700455	7.72056e-27	1.56406e-24	173	173
DNAL1	-0.699349	1.00234e-26	1.93006e-24	173	173
CEP290	-0.697984	1.38108e-26	2.58263e-24	173	173
ZNF248	-0.695337	2.55854e-26	4.69419e-24	173	173
LMAN1	-0.693952	3.523e-26	6.11743e-24	173	173
FAM179B	-0.691668	5.94651e-26	9.7183e-24	173	173
EHBP1	-0.690668	7.46614e-26	1.20001e-23	173	173
C6orf170	-0.686846	1.76795e-25	2.66535e-23	173	173
PHF16	-0.68608	2.09796e-25	3.13854e-23	173	173
WRN	-0.686034	2.11942e-25	3.14645e-23	173	173
CCDC138	-0.685321	2.48391e-25	3.63211e-23	173	173
TCERG1	-0.685006	2.66432e-25	3.8382e-23	173	173
ZNF138	-0.684684	2.86182e-25	4.06254e-23	173	173
DPY19L4	-0.683414	3.79018e-25	5.2651e-23	173	173
C1QTNF3	-0.681703	5.52173e-25	7.50956e-23	173	173
DCAF16	-0.680142	7.76641e-25	1.02749e-22	173	173
FAM161A	-0.678856	1.02702e-24	1.31405e-22	173	173
MYST4	-0.677775	1.29753e-24	1.60728e-22	173	173
KDM5B	-0.677594	1.34934e-24	1.66088e-22	173	173
MBTD1	-0.673966	2.93468e-24	3.4801e-22	173	173
WDR31	-0.673667	3.12689e-24	3.64142e-22	173	173
AKD1	-0.672092	4.36434e-24	4.96361e-22	173	173
CPSF6	-0.671565	4.87691e-24	5.48244e-22	173	173
CCDC52	-0.671212	5.25396e-24	5.8388e-22	173	173
MTF2	-0.670519	6.07685e-24	6.5657e-22	173	173
CEP57	-0.670083	6.65803e-24	7.15389e-22	173	173
ZNF439	-0.668536	9.19734e-24	9.66785e-22	173	173
ZNF660	-0.66851	9.24629e-24	9.66785e-22	173	173
ZRANB3	-0.668183	9.8973e-24	1.02384e-21	173	173
PHOSPHO2	-0.667246	1.20208e-23	1.22398e-21	173	173
SLC25A36	-0.666517	1.39766e-23	1.38682e-21	173	173
ZNF22	-0.666229	1.48335e-23	1.46437e-21	173	173
RBMX	-0.665595	1.69038e-23	1.66033e-21	173	173
LANCL1	-0.66358	2.55515e-23	2.39834e-21	173	173
EFCAB7	-0.663561	2.56507e-23	2.39834e-21	173	173
C19orf2	-0.662512	3.17642e-23	2.90024e-21	173	173
CHD6	-0.661335	4.0331e-23	3.61455e-21	173	173
NGLY1	-0.661263	4.09277e-23	3.6512e-21	173	173
RNMT	-0.660242	5.0301e-23	4.44661e-21	173	173
C14orf135	-0.659983	5.29932e-23	4.6634e-21	173	173
SH3YL1	-0.659595	5.73056e-23	4.99767e-21	173	173
TARBP1	-0.659231	6.16516e-23	5.35268e-21	173	173

## Sheet: Table_S3
Table S3. The correlation between DOK2 expression and GDSC drug sensitivity
Gene	Drug	Cor	FDR	Entrez
DOK2	VNLG/124	-0.387444	1.04412e-31	9046
DOK2	I-BET-762	-0.374943	8.54083e-31	9046
DOK2	BIX02189	-0.371946	8.19171e-30	9046
DOK2	Methotrexate	-0.368846	2.05851e-27	9046
DOK2	TL-1-85	-0.36108	3.46973e-28	9046
DOK2	BHG712	-0.353384	7.3633e-27	9046
DOK2	Linifanib	-0.35131	1.61115e-25	9046
DOK2	TG101348	-0.349371	2.06258e-26	9046
DOK2	KIN001-260	-0.339284	1.37877e-24	9046
DOK2	TPCA-1	-0.335705	2.24349e-24	9046
DOK2	NG-25	-0.333141	7.5774e-24	9046
DOK2	ATRA	-0.330763	4.47333e-20	9046
DOK2	Sunitinib	-0.327535	7.14689e-09	9046
DOK2	CP466722	-0.320213	5.22282e-22	9046
DOK2	AC220	-0.317167	2.13617e-20	9046
DOK2	5-Fluorouracil	-0.315706	6.56577e-21	9046
DOK2	KIN001-102	-0.311374	7.72303e-21	9046
DOK2	BX-912	-0.308244	1.77351e-20	9046
DOK2	NPK76-II-72-1	-0.305448	2.79735e-20	9046
DOK2	BMS345541	-0.301544	2.25386e-19	9046
DOK2	AP-24534	-0.300674	1.09986e-17	9046
DOK2	KIN001-244	-0.296544	2.04513e-18	9046
DOK2	Masitinib	-0.288837	2.56514e-17	9046
DOK2	PIK-93	-0.28775	6.82289e-18	9046
DOK2	Nilotinib	-0.282633	5.90931e-14	9046
DOK2	OSI-930	-0.282536	2.38632e-16	9046
DOK2	Navitoclax	-0.282393	7.1682e-16	9046
DOK2	PHA-793887	-0.279018	6.88471e-17	9046
DOK2	Vorinostat	-0.278887	1.61658e-15	9046
DOK2	XMD14-99	-0.278227	5.98248e-16	9046
DOK2	XL-184	-0.277919	3.0146e-15	9046
DOK2	QL-XII-61	-0.274594	1.81712e-07	9046
DOK2	Genentech Cpd 10	-0.272894	1.10017e-15	9046
DOK2	AT-7519	-0.272323	7.09071e-16	9046
DOK2	AICAR	-0.271443	7.35093e-14	9046
DOK2	TL-2-105	-0.271325	2.7751e-15	9046
DOK2	SNX-2112	-0.268555	3.06323e-15	9046
DOK2	TAK-715	-0.267852	4.21136e-15	9046
DOK2	Tubastatin A	-0.265762	3.80091e-15	9046
DOK2	QL-XI-92	-0.263718	8.14326e-15	9046
DOK2	EKB-569	-0.261493	1.03775e-13	9046
DOK2	WZ3105	-0.260938	1.17337e-14	9046
DOK2	JW-7-24-1	-0.25949	1.7076e-14	9046
DOK2	THZ-2-102-1	-0.255384	8.8661e-14	9046
DOK2	Sorafenib	-0.252909	6.1888e-05	9046
DOK2	THZ-2-49	-0.248973	6.5592e-13	9046
DOK2	AR-42	-0.242986	1.16366e-12	9046
DOK2	Ispinesib Mesylate	-0.240776	2.2877e-12	9046
DOK2	AZD7762	-0.238757	7.04739e-11	9046
DOK2	ZSTK474	-0.238687	3.44725e-12	9046
DOK2	GSK1070916	-0.23853	4.94378e-12	9046
DOK2	AS605240	-0.235497	7.71227e-11	9046
DOK2	STF-62247	-0.234936	6.62076e-11	9046
DOK2	CAL-101	-0.234891	1.11373e-11	9046
DOK2	CEP-701	-0.233413	1.90916e-10	9046
DOK2	OSI-027	-0.232084	1.42746e-11	9046
DOK2	Y-39983	-0.23145	2.62111e-11	9046
DOK2	FK866	-0.227208	4.49447e-11	9046
DOK2	Ruxolitinib	-0.227016	5.32964e-10	9046
DOK2	CAY10603	-0.224366	5.66691e-11	9046
DOK2	KIN001-236	-0.220988	1.86929e-10	9046
DOK2	PI-103	-0.219036	2.05765e-10	9046
DOK2	Phenformin	-0.212812	1.44963e-09	9046
DOK2	Axitinib	-0.210412	1.65448e-07	9046
DOK2	GSK429286A	-0.205344	1.55463e-08	9046
DOK2	UNC0638	-0.202943	1.57201e-09	9046
DOK2	S-Trityl-L-cysteine	-0.202657	0.00346443	9046
DOK2	BX-795	-0.196869	3.13502e-07	9046
DOK2	FMK	-0.194767	9.14162e-06	9046
DOK2	LAQ824	-0.192495	1.4684e-07	9046
DOK2	CUDC-101	-0.191949	4.49301e-08	9046
DOK2	QL-XII-47	-0.190046	1.73327e-07	9046
DOK2	LY317615	-0.189292	4.88537e-07	9046
DOK2	QL-X-138	-0.185985	1.03073e-07	9046
DOK2	GSK2126458	-0.184451	1.69156e-07	9046
DOK2	PFI-1	-0.183034	3.83746e-06	9046
DOK2	FR-180204	-0.182721	2.86258e-06	9046
DOK2	AZD8055	-0.177139	2.08109e-06	9046
DOK2	Belinostat	-0.176831	6.48371e-07	9046
DOK2	BAY 61-3606	-0.172744	4.54723e-06	9046
DOK2	Tivozanib	-0.16995	2.4586e-05	9046
DOK2	CH5424802	-0.167872	1.9717e-05	9046
DOK2	JQ1	-0.166408	1.2396e-05	9046
DOK2	Foretinib	-0.165922	5.71454e-06	9046
DOK2	MPS-1-IN-1	-0.16493	3.91365e-06	9046
DOK2	Z-LLNle-CHO	-0.164333	0.00943056	9046
DOK2	XMD13-2	-0.164212	2.32695e-06	9046
DOK2	CX-5461	-0.160567	5.11984e-06	9046
DOK2	ZM-447439	-0.143889	0.000385769	9046
DOK2	GSK690693	-0.139642	8.4525e-05	9046
DOK2	ZG-10	-0.138892	0.0165462	9046
DOK2	YM201636	-0.138394	9.6245e-05	9046
DOK2	Bosutinib	-0.137135	0.0012084	9046
DOK2	Imatinib	-0.136386	0.13042	9046
DOK2	VX-11e	-0.135523	0.000789675	9046
DOK2	JQ12	-0.135324	0.00288	9046
DOK2	Vinblastine	-0.134659	0.000706588	9046
DOK2	T0901317	-0.134369	0.000374382	9046
DOK2	DMOG	-0.133755	0.000722485	9046
DOK2	Nutlin-3a (-)	-0.132575	0.00133894	9046
DOK2	VX-680	-0.131031	0.102036	9046
DOK2	Bexarotene	-0.129863	0.00769259	9046
DOK2	MS-275	-0.126953	0.0783713	9046
DOK2	XMD15-27	-0.12374	0.00234698	9046
DOK2	HG-6-64-1	-0.119911	0.00340313	9046
DOK2	XMD8-92	-0.11187	0.188665	9046
DOK2	IPA-3	-0.111316	0.00336825	9046
DOK2	GW843682X	-0.109394	0.162474	9046
DOK2	KIN001-270	-0.107292	0.00429902	9046
DOK2	Temozolomide	-0.107067	0.0289047	9046
DOK2	KIN001-055	-0.106431	0.0263972	9046
DOK2	KIN001-266	-0.106375	0.0134397	9046
DOK2	JNJ-26854165	-0.106023	0.0153849	9046
DOK2	Crizotinib	-0.105686	0.322729	9046
DOK2	Gemcitabine	-0.103339	0.0180777	9046
DOK2	AZ628	-0.100568	0.152781	9046
DOK2	(5Z)-7-Oxozeaenol	-0.0985329	0.010244	9046
DOK2	Mitomycin C	-0.0932579	0.0387564	9046
DOK2	MP470	-0.0929256	0.025866	9046
DOK2	PAC-1	-0.0927328	0.0208633	9046
DOK2	BMS-536924	-0.0903139	0.0841913	9046
DOK2	XMD11-85h	-0.0890024	0.51879	9046
DOK2	Camptothecin	-0.0889347	0.0312237	9046
DOK2	KU-55933	-0.0884813	0.0812161	9046
DOK2	GSK-650394	-0.0876401	0.138323	9046
DOK2	GDC0449	-0.0874021	0.248156	9046
DOK2	PD-0332991	-0.0865076	0.0725705	9046
DOK2	VX-702	-0.0845616	0.487795	9046
DOK2	Etoposide	-0.0794773	0.0692558	9046
DOK2	Pyrimethamine	-0.07789	0.477442	9046
DOK2	HG-5-88-01	-0.0777361	0.51733	9046
DOK2	CI-1040	-0.0777279	0.0638609	9046
DOK2	AUY922	-0.0748224	0.114817	9046
DOK2	SN-38	-0.0739802	0.0749199	9046
DOK2	Shikonin	-0.0716266	0.143488	9046
DOK2	MK-2206	-0.0711816	0.144083	9046
DOK2	JW-7-52-1	-0.0709322	0.462962	9046
DOK2	MG-132	-0.0644257	0.467933	9046
DOK2	TAE684	-0.0619307	0.577347	9046
DOK2	Paclitaxel	-0.0608728	0.584598	9046
DOK2	YK 4-279	-0.0585765	0.254057	9046
DOK2	OSU-03012	-0.0571832	0.233009	9046
DOK2	EHT 1864	-0.0563854	0.355684	9046
DOK2	GNF-2	-0.0539921	0.819051	9046
DOK2	QS11	-0.0520919	0.385617	9046
DOK2	Salubrinal	-0.0515641	0.562461	9046
DOK2	JNK-9L	-0.05142	0.345828	9046
DOK2	CCT018159	-0.0514156	0.308684	9046
DOK2	BI-2536	-0.0506554	0.646215	9046
DOK2	XMD8-85	-0.0503535	0.561516	9046
DOK2	AMG-706	-0.0493042	0.401738	9046
DOK2	PD-173074	-0.0478178	0.732862	9046
DOK2	Tipifarnib	-0.0477934	0.456701	9046
DOK2	HG-5-113-01	-0.0452391	0.549459	9046
DOK2	Roscovitine	-0.0441391	0.813055	9046
DOK2	Saracatinib	-0.0419927	0.639086	9046
DOK2	QL-VIII-58	-0.0419296	0.612851	9046
DOK2	Vinorelbine	-0.0418384	0.456433	9046
DOK2	Obatoclax Mesylate	-0.041637	0.393131	9046
DOK2	YM155	-0.0405249	0.445845	9046
DOK2	GW-2580	-0.0399053	0.91333	9046
DOK2	Midostaurin	-0.0390884	0.402489	9046
DOK2	GSK269962A	-0.0381925	0.478388	9046
DOK2	Lenalidomide	-0.0364486	0.644483	9046
DOK2	Parthenolide	-0.0344326	0.770749	9046
DOK2	Bortezomib	-0.0341326	0.710384	9046
DOK2	MLN4924	-0.0339363	0.575745	9046
DOK2	NSC-207895	-0.033284	0.488619	9046
DOK2	Pazopanib	-0.0331141	0.575031	9046
DOK2	WZ-1-84	-0.0266342	0.768005	9046
DOK2	Zibotentan	-0.0250914	0.937967	9046
DOK2	Cytarabine	-0.0240969	0.674934	9046
DOK2	PF-562271	-0.0234601	0.71251	9046
DOK2	Cyclopamine	-0.0218318	0.875291	9046
DOK2	RDEA119	-0.021221	0.604922	9046
DOK2	Dabrafenib	-0.0200948	0.679731	9046
DOK2	Tamoxifen	-0.0196027	0.893579	9046
DOK2	EX-527	-0.0192501	0.877955	9046
DOK2	NU-7441	-0.0192274	0.834491	9046
DOK2	A-443654	-0.0165062	0.945816	9046
DOK2	PF-4708671	-0.0160911	0.906064	9046
DOK2	Temsirolimus	-0.0147786	0.803718	9046
DOK2	CGP-60474	-0.0147513	0.893853	9046
DOK2	Rapamycin	-0.0124478	0.942603	9046
DOK2	Doxorubicin	-0.0119483	0.88528	9046
DOK2	PD-0325901	-0.00343714	0.941996	9046
DOK2	Talazoparib	-0.00313147	0.957119	9046
DOK2	Veliparib	-0.0023869	0.979836	9046
DOK2	GW 441756	-0.00236701	0.994716	9046
DOK2	Cisplatin	0.00527481	0.93574	9046
DOK2	GDC0941	0.00706125	0.922912	9046
DOK2	piperlongumine	0.0109585	0.837878	9046
DOK2	selumetinib	0.0138426	0.747155	9046
DOK2	WH-4-023	0.0141768	0.882095	9046
DOK2	BEZ235	0.0143285	0.806906	9046
DOK2	rTRAIL	0.0154288	0.868389	9046
DOK2	CP724714	0.0170174	0.794982	9046
DOK2	Epothilone B	0.0181154	0.76011	9046
DOK2	AS601245	0.0187359	0.771957	9046
DOK2	681640	0.0227331	0.733682	9046
DOK2	SL 0101-1	0.0279269	0.738025	9046
DOK2	Lisitinib	0.0291262	0.684411	9046
DOK2	Trametinib	0.0304384	0.447326	9046
DOK2	CGP-082996	0.0344053	0.757299	9046
DOK2	AZD6482	0.034523	0.487295	9046
DOK2	CCT007093	0.0381685	0.403125	9046
DOK2	Bleomycin	0.043073	0.444732	9046
DOK2	PLX4720	0.0430785	0.309232	9046
DOK2	SB590885	0.043271	0.394685	9046
DOK2	BMS-509744	0.0440225	0.654294	9046
DOK2	Olaparib	0.0443752	0.317839	9046
DOK2	Dasatinib	0.0449618	0.52827	9046
DOK2	UNC1215	0.046735	0.357266	9046
DOK2	PHA-665752	0.0489722	0.741369	9046
DOK2	TW 37	0.0510273	0.26673	9046
DOK2	A-770041	0.0554183	0.512248	9046
DOK2	Thapsigargin	0.0557054	0.348215	9046
DOK2	CHIR-99021	0.0574195	0.137061	9046
DOK2	LFM-A13	0.0587592	0.230218	9046
DOK2	BMS-754807	0.0616868	0.235239	9046
DOK2	SB 216763	0.0622941	0.202553	9046
DOK2	Bryostatin 1	0.0637569	0.197045	9046
DOK2	SGC0946	0.0647156	0.185226	9046
DOK2	AKT inhibitor VIII	0.0692899	0.113516	9046
DOK2	BIRB 0796	0.0713686	0.141994	9046
DOK2	Bicalutamide	0.0740058	0.0826587	9046
DOK2	SB52334	0.0820956	0.0529156	9046
DOK2	KIN001-135	0.0845457	0.374539	9046
DOK2	RO-3306	0.0873577	0.0331081	9046
DOK2	Embelin	0.0878942	0.0749574	9046
DOK2	AG-014699	0.0901644	0.0272643	9046
DOK2	NSC-87877	0.0916075	0.0725371	9046
DOK2	SB 505124	0.0921337	0.123443	9046
DOK2	FTI-277	0.0931152	0.02021	9046
DOK2	Gefitinib	0.093329	0.0197499	9046
DOK2	Afatinib	0.0968922	0.00753591	9046
DOK2	IOX2	0.103208	0.0401215	9046
DOK2	Cetuximab	0.107458	0.00564145	9046
DOK2	CMK	0.108297	0.270418	9046
DOK2	FH535	0.110672	0.0086087	9046
DOK2	TGX221	0.116108	0.0625125	9046
DOK2	JNK Inhibitor VIII	0.116154	0.00382702	9046
DOK2	BMS-708163	0.120293	0.00174067	9046
DOK2	Erlotinib	0.120483	0.0830335	9046
DOK2	Bleomycin (50 uM)	0.124707	0.000444993	9046
DOK2	XAV939	0.131363	0.000419004	9046
DOK2	GSK1904529A	0.131578	0.00147875	9046
DOK2	Lapatinib	0.137486	0.023484	9046
DOK2	Elesclomol	0.140953	0.000449419	9046
DOK2	17-AAG	0.146338	5.6621e-05	9046
DOK2	Docetaxel	0.179561	7.98863e-07	9046
